# Supplementary material for: Bioimaging of Lysosomes with a BODIPY pH-Dependent Fluorescent Probe
Source: Molecules. 2022 Nov 20;27(22):8065. doi: 10.3390/molecules27228065 (PMC9696654; doi:10.3390/molecules27228065)
Supplement: Supplementary file 1 [file molecules-27-08065-s001.zip]

Archive with 1 entries (1 files):
- molecules-2014305-supplementary.pdf
